# Supplementary material for: The arginase inhibitor Nω−hydroxy−nor−arginine (nor−NOHA) induces apoptosis in leukemic cells specifically under hypoxic conditions but CRISPR/Cas9 excludes arginase 2 (ARG2) as the functional target
Source: PLoS One. 2018 Oct 11;13(10):e0205254. doi: 10.1371/journal.pone.0205254 (PMC6181325; doi:10.1371/journal.pone.0205254)
Supplement: S1 Table — (XLSX) [file pone.0205254.s005.xlsx]

## Sheet: S1 Table
Antibody	Catalog number	Vendor
HIF1–α	GTX127309	Genetex
HIF2–α	#7096S	Cell Signalling Technology
ARG2	sc-20151	Santa Cruz
PARP	#9542	Cell Signalling Technology
Caspase3	#9662	Cell Signalling Technology
Lamin A/C	#612162	BD Bioscience
β−Actin	#AC−15	Sigma–Aldrich
Anti-rabbit IgG peroxidase	#A4914	Sigma–Aldrich
anti-mouse IgG peroxidase	#sc2005	Santa Cruz
