# Supplementary material for: The arginase inhibitor Nω−hydroxy−nor−arginine (nor−NOHA) induces apoptosis in leukemic cells specifically under hypoxic conditions but CRISPR/Cas9 excludes arginase 2 (ARG2) as the functional target
Source: PLoS One. 2018 Oct 11;13(10):e0205254. doi: 10.1371/journal.pone.0205254 (PMC6181325; doi:10.1371/journal.pone.0205254)
Supplement: S2 Table — (XLSX) [file pone.0205254.s006.xlsx]

## Sheet: S2 Table
siRNA	Forward 5'-	Reverse 5'-
ARG1	TGGACCCATCTTTCACACCA	GTCCGAAACAAGCCAAGGTT
ARG2	GCTGAGGAAATACACAATACAGGGT	TTCCTCTGAGGTGGCCAACT
HIF1-a	TGGAATGGAGCAAAAGACAATTATT	CAGCTGTGGTAATCCACTTTCATC
HIF2-a	ACAGTGCTACGCCACCCAGTA	GCAGCAGGTAGGACTCAAATGA
ARNT	GCGGCGACGGAACAAGATGACA	ACACCACTCGGCCAGTCTCACA
iNOS	GCCAAGCTGAAATTGAATGAGG	CTGTCCTTCTTCGCCTCGTA
TBP	CACGAACCACGGCACTGATT	TTTTCTTGCTGCCAGTCTGGAC
Mycoplasma	GGGAGCAAACAGGATTAGATACCCT	TGCACCATCTGTCACTCTGTTAACCTC
