# Supplementary material for: The arginase inhibitor Nω−hydroxy−nor−arginine (nor−NOHA) induces apoptosis in leukemic cells specifically under hypoxic conditions but CRISPR/Cas9 excludes arginase 2 (ARG2) as the functional target
Source: PLoS One. 2018 Oct 11;13(10):e0205254. doi: 10.1371/journal.pone.0205254 (PMC6181325; doi:10.1371/journal.pone.0205254)
Supplement: S3 Table — (XLSX) [file pone.0205254.s007.xlsx]

## Sheet: S3 Table
shRNA		Loop design 5’-GATCCG (16-19bases) TTCAAGAGA (Complement loop) TTTTTTACGCGTG
Control (luciferase)	Forward 5'-	GATCCGCTTCGAAATGTCCGTTCGGTTTTCAAGAGAAACCGAACGGACATTTCGAAGTTTTTTACGCGTG
	Reverse 5'-	AATTCACGCGTAAAAAACTTCGAAATGTCCGTTCGGTTTCTCTTGAAAACCGAACGGACATTTCGAAGCG
HIF1a #1	Forward 5'-	GATCCGGATGTTAGCTCCCTATATCCCTTCAAGAGAGGGATATAGGGAGCTAACATCTTTTTTACGCGTG
	Reverse 5'-	AATTCACGCGTAAAAAAGATGTTAGCTCCCTATATCCCTCTCTTGAAGGGATATAGGGAGCTAACATCCG
HIF1a #4	Forward 5'-	GATCCGAGAGAAATGCTTACACACTTCAAGAGAGTGTGTAAGCATTTCTCTCTTTTTTACGCGTG
	Reverse 5'-	AATTCACGCGTAAAAAAGAGAGAAATGCTTACACACTCTCTTGAAGTGTGTAAGCATTTCTCTCG
HIF2a #2	Forward 5'-	GATCCGCCATGAGGAGATTCGTGAGAATTCAAGAGATTCTCACGAATCTCCTCATGGTTTTTTACGCGTG
	Reverse 5'-	AATTCACGCGTAAAAAACCATGAGGAGATTCGTGAGAATCTCTTGAATTCTCACGAATCTCCTCATGGCG
HIF2a #3	Forward 5'-	GATCCGAGGCCGTACTGTCAACCTCAATTCAAGAGATTGAGGTTGACAGTACGGCCTTTTTTTACGCGTG
	Reverse 5'-	AATTCACGCGTAAAAAAAGGCCGTACTGTCAACCTCAATCTCTTGAATTGAGGTTGACAGTACGGCCTCG
ARG2 #1	Forward 5'-	GATCCGCAAGAGAAGGAGGGCATATTGTTCAAGAGACAATATGCCCTCCTTCTCTTGTTTTTTACGCGTG
	Reverse 5'-	AATTCACGCGTAAAAAACAAGAGAAGGAGGGCATATTGTCTCTTGAACAATATGCCCTCCTTCTCTTGCG
ARG2 #2	Forward 5'-	GATCCGCCTATCGAGAAGGCATGTATATTCAAGAGATATACATGCCTTCTCGATAGGTTTTTTACGCGTG
	Reverse 5'-	AATTCACGCGTAAAAAACCTATCGAGAAGGCATGTATATCTCTTGAATATACATGCCTTCTCGATAGGCG
