# Supplementary material for: The arginase inhibitor Nω−hydroxy−nor−arginine (nor−NOHA) induces apoptosis in leukemic cells specifically under hypoxic conditions but CRISPR/Cas9 excludes arginase 2 (ARG2) as the functional target
Source: PLoS One. 2018 Oct 11;13(10):e0205254. doi: 10.1371/journal.pone.0205254 (PMC6181325; doi:10.1371/journal.pone.0205254)
Supplement: S4 Table — (XLSX) [file pone.0205254.s008.xlsx]

## Sheet: S4 Table
CRISPR		Oligo Sequence
Control (targeting GFP)	Forward 5'-	CACCGGGTGAACCGCATCGAGCTGA
	Reverse 5'-	AAACTCAGCTCGATGCGGTTCACCC
Arg2-KO #1	Forward 5'-	CACCGTGGAATGCACTCGCGTCTGG
	Reverse 5'-	AAACCCAGACGCGAGTGCATTCCAC
Arg2-KO #2	Forward 5'-	CACCGGAAGAAATCCGTCCACTCCG
	Reverse 5'-	AAACCGGAGTGGACGGATTTCTTCC
