# Supplementary material for: The arginase inhibitor Nω−hydroxy−nor−arginine (nor−NOHA) induces apoptosis in leukemic cells specifically under hypoxic conditions but CRISPR/Cas9 excludes arginase 2 (ARG2) as the functional target
Source: PLoS One. 2018 Oct 11;13(10):e0205254. doi: 10.1371/journal.pone.0205254 (PMC6181325; doi:10.1371/journal.pone.0205254)
Supplement: S5 Table — (XLSX) [file pone.0205254.s009.xlsx]

## Sheet: S5 Table
CRISPR clone		ARG2 Genomic seqeunce	Comments
Control #1	Allele 1	GGAACCTGGCATGGGCCGGCCGCCTCCCGCGAAGGGACACACCTGTTGGTCACCGCGCTCTTACTGGCCAGACCCGGATATTGGCCTTCTGGCGTCAGCGGCAGGGGCATGTCCCTGGCCGGAGAGCACAGGCCAGAGTGGGGTGACGTCATCGAAGGCACGTCCCAGCCTTGCAGAGCGGTGGGCGGGGCCTGCGAAGAAGGTGTGCCGGGGGCTGGTTGGAGGCGCGGGCGGCGGGGCCAATGTGGCGGTGACGTCACGGGGCGGGCGGACGCTGGCGCGGGTAGGTAAGAGCAGCGGCGGGCGGTGGCGCTCACTCCCGGCTTCCAACCGCGCGGAGCCTCTGCCTTGGAGATTCTCAGTGCTGCGGATCATGTCC	Wildtype
	Allele 2	GGAACCTGGCATGGGCCGGCCGCCTCCCGCGAAGGGACACACCTGTTGGTCACCGCGCTCTTACTGGCCAGACCCGGATATTGGCCTTCTGGCGTCAGCGGCAGGGGCATGTCCCTGGCCGGAGAGCACAGGCCAGAGTGGGGTGACGTCATCGAAGGCACGTCCCAGCCTTGCAGAGCGGTGGGCGGGGCCTGCGAAGAAGGTGTGCCGGGGGCTGGTTGGAGGCGCGGGCGGCGGGGCCAATGTGGCGGTGACGTCACGGGGCGGGCGGACGCTGGCGCGGGTAGGTAAGAGCAGCGGCGGGCGGTGGCGCTCACTCCCGGCTTCCAACCGCGCGGAGCCTCTGCCTTGGAGATTCTCAGTGCTGCGGATCATGTCC	Wildtype
Control #2	Allele 1	GGAACCTGGCATGGGCCGGCCGCCTCCCGCGAAGGGACACACCTGTTGGTCACCGCGCTCTTACTGGCCAGACCCGGATATTGGCCTTCTGGCGTCAGCGGCAGGGGCATGTCCCTGGCCGGAGAGCACAGGCCAGAGTGGGGTGACGTCATCGAAGGCACGTCCCAGCCTTGCAGAGCGGTGGGCGGGGCCTGCGAAGAAGGTGTGCCGGGGGCTGGTTGGAGGCGCGGGCGGCGGGGCCAATGTGGCGGTGACGTCACGGGGCGGGCGGACGCTGGCGCGGGTAGGTAAGAGCAGCGGCGGGCGGTGGCGCTCACTCCCGGCTTCCAACCGCGCGGAGCCTCTGCCTTGGAGATTCTCAGTGCTGCGGATCATGTCCCTAAGGGGCAGCCTCTCGCG…	Wildtype
	Allele 2	GGAACCTGGCATGGGCCGGCCGCCTCCCGCGAAGGGACACACCTGTTGGTCACCGCGCTCTTACTGGCCAGACCCGGATATTGGCCTTCTGGCGTCAGCGGCAGGGGCATGTCCCTGGCCGGAGAGCACAGGCCAGAGTGGGGTGACGTCATCGAAGGCACGTCCCAGCCTTGCAGAGCGGTGGGCGGGGCCTGCGAAGAAGGTGTGCCGGGGGCTGGTTGGAGGCGCGGGCGGCGGGGCCAATGTGGCGGTGACGTCACGGGGCGGGCGGACGCTGGCGCGGGTAGGTAAGAGCAGCGGCGGGCGGTGGCGCTCACTCCCGGCTTCCAACCGCGCGGAGCCTCTGCCTTGGAGATTCTCAGTGCTGCGGATCATGTCCCTAAGGGGCAGCCTCTCGCG…	Wildtype
Arg2-KO #1	Allele 1	CCGCGCGGAGCCTCTGCCTTGGAGATTCTCAGTGCTGCGGATCATGTCCCTAAGGGGCAGCCTCTCGCGTCTCCTCCAGACGCGAGTGCATTCCATCCTGAAGAAATCCGTCC<11bps>GTGATAGGAGCCCCGTTCT	11 bps deletion. Frame shift.
	Allele 2	CCGCGCGGAGCCTCTGCCTTGGAGATTCTCAGTGCTGCGGATCATGTCCCTAAGGGGCAGCCTCTCGCGTCTCCTCCAGACGCGAGTGCATTCCATCCTGAAGAAATCCG<26bps><GCT>CCGTTCTCACAAGGGCAGGTGAGAACTGGCACCTG	26 bps deletion and 3 bps insertion. Frame shift.
Arg2-KO #2	Allele 1	ATGTCCCTAAGGGGCAGCCTCTCGCGTCTCCTCC<1bp>GACGCGAGTGCATTCCATCCTGAAGAAATCCGTCCACTCCGTGGCTGTGATAGGAGCCCCGTTCTCACAAGGGCAGGTGAGAACTGG	1 bp deletion. Frame shift.
	Allele 2	AAGGTGTGCCGGGGGCTGGTTGGAGGCGCGGGCGGCGGGGCCAATGTGGCGGTGACGTCACGGGGCGGGCGGACGCTGGCGCGGGTAGGTAAGAGCAGCGGCGGGCGGTGGCGCTCACTCCCGGCTTCCAACCGCGCGGAGCCTCTGCCTTGGAGATTCTCAGTGCTGCGGATCATGTCCCTAAGGGGCAGCCTCTCGCGTCTC<71bps>ACAAGGGCAGGTG	71 bps deletion. Frame shift.
